# Supplementary material for: Globally Aging Cortical Spontaneous Activity Revealed by Multiple Metrics and Frequency Bands Using Resting-State Functional MRI
Source: Front Aging Neurosci. 2021 Dec 28;13:803436. doi: 10.3389/fnagi.2021.803436 (PMC8748263; doi:10.3389/fnagi.2021.803436)
Supplement: Supplementary file 1 [file Table_1.XLSX]

## Sheet: Sheet1
ID	Age_baseline	Birth_Date_z	Gender	APOEε4	Education_years
1635604	59.9	-15.7205	'Female'	1	14
1776737	77.0417	-33.2904	'Male'	1	18
2599481	73.75	-29.7096	'Female'	0	15
2823276	62.825	-19.2685	'Female'	0	20
2963960	64.9667	-21.0466	'Female'	1	11
3165520	66.525	-22.8356	'Male'	0	16
3301724	61.6917	-17.7315	'Female'	0	12
4040157	74.9667	-30.9096	'Male'	0	14
4052945	61.1667	-17.5507	'Female'	0	19
4943065	61.8083	-18.2658	'Male'	1	15
5187625	60.425	-16.8192	'Female'	1	23
5692079	69.65	-25.7507	'Female'	0	11
5730499	72.8167	-28.6274	'Female'	0	10
5979345	65.9583	-21.5288	'Female'	0	18
7237992	63.025	-18.8849	'Female'	0	12
7550757	61.3917	-17.0247	'Female'	0	15
7755697	64.675	-20.8438	'Female'	0	17
7760229	68.65	-24.6795	'Male'	0	19
7863867	58.2583	-14.1014	'Female'	0	12
8120729	66.4083	-22.8877	'Male'	0	10
8478383	71.0417	-27.1233	'Male'	0	10
9088372	63.775	-20.1233	'Female'	0	20
9827494	66.45	-22.4247	'Female'	0	7
9909448	66.7083	-22.8493	'Male'	1	24
